# Supplementary material for: The Synthesis of Narrowly Dispersed Poly(ε-caprolactone) Microspheres by Dispersion Polymerization Using a Homopolymer Poly(dodecyl acrylate) as the Stabilizer
Source: Polymers (Basel). 2024 Jul 4;16(13):1911. doi: 10.3390/polym16131911 (PMC11243806; doi:10.3390/polym16131911)
Supplement: Supplementary file 1 [file polymers-16-01911-s001.zip]

Archive with 1 entries (1 files):
- polymers-3037333-Supplementary.pdf
